# Supplementary material for: A Monolithic 3D-Printed Platform for Functional Maturation and In Situ Contractility Assessment of 3D Skeletal Muscle
Source: Biomater Res. 2026 May 13;30:0363. doi: 10.34133/bmr.0363 (PMC13168760; doi:10.34133/bmr.0363)
Supplement: Supplementary 1 — Figs. S1 to S10 Tables S1 to S3 Movies S1 to S4 [file bmr.0363.f1.zip]

Archive with 5 entries (5 files):
- 2_Revised Supplementary materials.docx
- Supplementary Movie 1.mp4
- Supplementary Movie 2.mp4
- Supplementary Movie 3.mp4
- Supplementary Movie 4.mp4
